# Supplementary material for: Evaluation of the Immunity Responses in Mice to Recombinant Bacillus subtilis Displaying Newcastle Disease Virus HN Protein Truncations
Source: Microorganisms. 2024 Feb 21;12(3):439. doi: 10.3390/microorganisms12030439 (PMC10972176; doi:10.3390/microorganisms12030439)
Supplement: Supplementary file 1 [file microorganisms-12-00439-s001.zip]

Archive with 1 entries (1 files):
- microorganisms-2813318-supplementary.pdf
